# Supplementary material for: The Role of Internet Information on Anti-HPV Vaccines: A Comprehensive Overview of a Double-Edged Sword
Source: Vaccines (Basel). 2025 Apr 23;13(5):445. doi: 10.3390/vaccines13050445 (PMC12116087; doi:10.3390/vaccines13050445)
Supplement: Supplementary file 1 [file vaccines-13-00445-s001.zip]

Archive with 1 entries (1 files):
- vaccines-3522908-supplementary.pdf
